# Supplementary material for: Wet chemical synthesis of nanocrystalline hydroxyapatite flakes: effect of pH and sintering temperature on structural and morphological properties
Source: R Soc Open Sci. 2018 Aug 15;5(8):180962. doi: 10.1098/rsos.180962 (PMC6124097; doi:10.1098/rsos.180962)
Supplement: Crystallite size [file rsos180962supp3.zip]

Archive with 1 entries (1 files):
- rsos180962supp3.opj
